# Supplementary material for: Xanomeline displays concomitant orthosteric and allosteric binding modes at the M4 mAChR
Source: Nat Commun. 2023 Sep 6;14:5440. doi: 10.1038/s41467-023-41199-5 (PMC10482975; doi:10.1038/s41467-023-41199-5)
Supplement: Supplementary file 4 — Source Data [file 41467_2023_41199_MOESM4_ESM.xlsx]

## Sheet: Figure 3
	Figure 3B
	M4 mAChR
	Time (min)	10uM Atr			+ 10 μM Xano			+ 30 μM Xano			+100uM Xano			+ 30uM LY2033 (Allosteric Ligand)			+ 10uM LY2033 (Allosteric Ligand)			+ 10 μM Iperoxo (Orthosteric ligand)
		MEAN	SEM	(n)	MEAN	SEM	(n)	MEAN	SEM	(n)	MEAN	SEM	(n)	MEAN	SEM	(n)	MEAN	SEM	(n)	MEAN	SEM	(n)
Total Binding	0	100	0	14	100	0	6	100	0	8	100	0	13	100	0	7	100	0	4	100	0	5
	30	87.1832	6.24366	13	87.1248	5.47717	6	96.6093	6.34055	8	97.9496	5.80073	12	97.9955	2.98149	7	112.685	9.9337	3	88.7252	2.76507	5
	60	71.638	3.6806	4							79.6399	2.29999	4				100.725	4.05335	4
	90	59.5549	4.01039	14	63.7927	5.27145	6	68.5782	5.56763	8	80.3958	5.72157	13	92.0634	6.58348	7	100.81	6.2428	4	52.6732	2.46999	5
	180	32.9078	2.35686	14	32.9493	1.76879	6	42.1853	3.51713	8	54.7449	4.19426	13	80.808	4.52896	7	78.3598	2.32663	4	31.8571	2.56971	5
	300	18.7927	2.08945	13	16.1247	1.86137	6	23.6351	1.87714	8	34.2485	3.05265	12	69.858	6.16775	7	57.1596	8.53743	3	17.3639	2.08245	5
	M4 F186A mAChR
	Time (min)	10uM Atr			+ 30 μM Xano			+100uM Xano			+ 30uM LY2033 (Allosteric Ligand)			+ 10 μM Iperoxo (Orthosteric ligand)
		MEAN	SEM	(n)	MEAN	SEM	(n)	MEAN	SEM	(n)	MEAN	SEM	(n)	MEAN	SEM	(n)
Total Binding	0	100	0	4	100	0	3	100	0	3	100	0	3	100	0	3
	30	86.1874	6.17134	4	78.1603	8.32537	3	72.0364	4.83383	3	80.3007	4.15874	3	78.4972	8.8683	3
	90	61.9797	6.22611	4	48.8248	0.253802	3	60.4086	6.37305	3	48.89	7.93914	3	56.5181	16.439	3
	180	38.235	4.92814	4	47.3729	2.93539	3	46.0676	9.2539	3	55.5733	5.21904	3	43.1916	12.6923	3
	300	21.4331	6.77232	4	29.5428	6.84251	3	23.3758	7.98253	3	28.0247	1.70778	3	30.9448	6.59405	3

## Sheet: Figure 4
	Figure 4A	M1 mAChR
	Time (min)	10uM Atr			+ 10 μM Xano			+ 30 μM Xano			+100uM Xano			+ 30uM LY2033 (Allosteric Ligand)			+ 10 μM Iperoxo (Orthosteric ligand)
		MEAN	SEM	(n)	MEAN	SEM	(n)	MEAN	SEM	(n)	MEAN	SEM	(n)	MEAN	SEM	(n)	MEAN	SEM	(n)
Total Binding	0	100	0	6	100	0	6	100	0	6	100	0	6	100	0	3	100	0	6
	10	85.6049	3.39091	6	78.7713	3.14003	6	93.769	4.59433	6	94.1863	4.47882	6	100.177	0.621982	3	87.0617	4.93331	6
	20	65.4649	2.09973	6	69.6421	3.54888	6	72.9444	4.41857	6	83.7881	2.81509	6	95.7624	1.87026	3	66.0557	4.39894	6
	40	43.7659	1.74405	6	42.8807	1.70681	6	47.6293	3.84081	6	64.39	3.36008	6	97.3513	2.62536	3	41.8921	3.41224	6
	60	30.4461	1.63398	6	30.8356	2.12644	6	32.4657	3.46687	6	48.2461	2.51531	6	85.8605	0.583076	3	27.7899	3.18125	6
	90	24.2139	1.83803	6	22.9064	2.3957	6	21.3361	2.38914	6	33.6192	2.60631	6	73.8671	2.03151	3	20.387	2.33116	6
	120	19.0983	1.71557	6	18.5462	2.20922	6	16.4431	1.70584	6	23.112	2.58499	6	62.858	3.39991	3	14.5109	1.97974	6
	Figure 4B	M2 mAChR
	Time (min)	10uM Atr			+ 10 μM Xano			+ 30 μM Xano			+100uM Xano			+ 30uM LY2033 (Allosteric Ligand)			+ 10 μM Iperoxo (Orthosteric ligand)
		MEAN	SEM	(n)	MEAN	SEM	(n)	MEAN	SEM	(n)	MEAN	SEM	(n)	MEAN	SEM	(n)	MEAN	SEM	(n)
Total Binding	0	100	0	10	100	0	6	100	0	6	100	0	6	100	0	6	100	0	6
	5	85.8222	8.7601	6	94.9719	10.0557	4	114.651	6.22953	4	106.222	6.86186	4	100.231	9.41562	4	84.1199	5.32123	4
	10	56.1973	4.98341	10	64.8728	5.98619	6	87.9012	8.30824	6	99.3136	10.3576	6	104.86	7.76169	6	57.067	5.20585	6
	15	41.741	3.65869	10	53.7198	6.55009	6	72.8952	8.46123	6	92.1109	9.56584	6	105.465	8.36301	6	42.2975	3.96603	6
	30	17.6383	2.12768	8	19.3525	0.397753	4	38.5871	6.78175	4	71.122	12.4363	4	97.2904	10.623	4	18.0197	1.34527	4
	40	13.4382	1.70982	4	24.6466	6.45169	3	36.9751	6.55212	3	67.8286	1.79098	3	99.7247	9.02353	3	11.4621	7.32217	3
	60	7.52095	0.931329	6	9.06995	2.50694	4	22.9838	11.6528	4	46.8829	7.36573	4	83.2953	9.93649	4	5.85153	2.60344	4
	90	6.60222	1.27386	8	7.46802	1.76787	5	7.73231	1.25806	5	24.1141	4.59267	5	74.9771	5.07352	5	5.28748	3.13185	5
	Figure 4C	M3 mAChR
	Time (min)	10uM Atr			+ 10 μM Xano			+ 30 μM Xano			+100uM Xano			+ 30uM LY2033 (Allosteric Ligand)			+ 10 μM Iperoxo (Orthosteric ligand)
		MEAN	SEM	(n)	MEAN	SEM	(n)	MEAN	SEM	(n)	MEAN	SEM	(n)	MEAN	SEM	(n)	MEAN	SEM	(n)
	10	92.713	4.28638	7	102.824	2.58873	7	103.273	1.81364	7	100.762	2.45279	7	96.1336	5.43883	6	100.4	2.42998	7
	15	81.6428	3.4398	6	94.4472	3.58112	6	95.5713	3.83023	6	94.0238	4.55295	6	101.345	3.01607	5	96.8554	2.67034	6
	30	67.5198	1.66919	6	84.3079	4.221	6	87.9383	3.2613	6	90.7523	3.50216	6	103.79	1.68998	5	79.7803	1.70605	6
	90	46.5227	3.76764	7	53.078	3.21792	7	53.4947	1.76067	7	62.8848	2.95093	7	88.3999	3.51223	6	45.8424	2.0681	7
	120	35.5672	2.54072	7	40.5004	1.55306	7	41.606	0.669191	7	45.8052	0.713665	7	77.6461	5.02975	6	38.0708	2.08702	7
	210	19.3743	0.937837	6	20.6349	1.41756	6	24.8398	0.770315	6	29.7551	1.76926	6	65.167	2.65115	5	19.3493	1.14149	6
	Figure 4D	M5 mAChR
	Time (min)	10uM Atr			+ 10 μM Xano			+ 30 μM Xano			+100uM Xano			+ 30uM LY2033 (Allosteric Ligand)			+ 10 μM Iperoxo (Orthosteric ligand)
		MEAN	SEM	(n)	MEAN	SEM	(n)	MEAN	SEM	(n)	MEAN	SEM	(n)	MEAN	SEM	(n)	MEAN	SEM	(n)
Total Binding	0	100	0	5	100	0	5	100	0	5	100	0	5	100	0	4	100	0	5
	10	95.7557	6.31198	5	90.3151	4.84011	5	92.3387	7.55152	5	94.3264	4.47682	5	102.761	4.92223	4	98.7473	2.01203	5
	15	87.6747	5.20462	4	91.7238	6.12317	4	85.7238	9.66537	4	90.317	4.87393	4	100.045	7.30225	3	104.707	5.82062	4
	30	78.5241	7.32227	4	85.9775	7.88836	4	100.331	5.95088	4	106.159	6.269	4	98.0655	6.92798	3	92.7543	4.96189	4
	90	52.667	4.8338	5	67.8458	5.16271	5	61.0136	6.03408	5	76.4682	5.02031	5	75.4577	2.23502	4	56.424	2.4545	5
	120	43.4847	3.44618	5	51.752	6.14603	5	51.9105	4.36761	5	67.0445	4.85652	5	66.5441	3.29095	4	46.6348	5.408	5
	210	24.4242	2.70164	4	35.86	0.775319	4	31.039	4.62539	4	42.1563	7.7402	4	53.7527	7.37535	3	27.5139	4.40752	4

## Sheet: Supplementary Figure 6
	Supplementary Figure 6A
	Time (min)	10 μM Atropine (A)			10 μM A+ 100 μM Xanomeline (Xano)			100 μM Xano			10 μM Xano			1 μM Xano			0.1 μM Xano
		MEAN	SEM	(n)
Total Binding	0	100	0	4	100	0	4	100	0	4	100	0	4	100	0	4	100	0	4
	30	77.3595	2.51801	4	85.1435	1.41396	4	85.7443	3.66547	4	77.5686	1.3405	4	87.2746	3.43926	4	90.2955	1.8268	4
	60	63.323	1.89052	4	69.5632	1.66852	4	73.5103	1.28646	4	60.9911	2.97954	4	76.842	2.93425	4	94.3949	4.41391	4
	90	50.1898	1.83881	4	64.0846	3.55952	4	62.5653	0.322251	4	50.9488	2.30229	4	74.3881	5.58371	4	98.4441	5.76699	4
	120	40.639	1.26983	4	52.934	3.89567	4	61.1807	2.42763	4	43.8571	1.00384	4	64.9056	2.98371	4	94.7153	3.00713	4
	180	28.3246	2.09089	4	42.5394	3.4293	4	46.6069	1.78977	4	32.7125	0.646004	4	60.489	3.49549	4	92.064	3.26542	4
	300	16.1264	0.465373	4	26.7428	4.48721	4	34.5945	3.27929	4	17.8836	0.370242	4	57.4517	2.61333	4	89.808	3.50075	4
	Supplementary Figure 6B
	10 μM Atropine			10 μM Atropine+100 μM Xano			100 μM Xano			10 μM Xano
	0.00731	0.0001896	4	0.004949	0.0002091	4	0.004229	0.0001701	4	0.00692	0.0002161	4

## Sheet: Supplementary Figure 7
	Extended Data Figure 7A
		M1 mAChR WT			M2 mAChR WT			M3 mAChR WT			M4 mAChR WT			M5 mAChR WT
		MEAN	SEM	(n)	MEAN	SEM	(n)	MEAN	SEM	(n)	MEAN	SEM	(n)	MEAN	SEM	(n)
	Buffer	0.01818	0.0006619	6	0.05457	0.003075	10	0.008917	0.0004745	7	0.005788	0.0003246	14	0.007011	0.0004762	5
LogM Xano	-5	0.01846	0.0007306	6	0.0411	0.003275	6	0.007045	0.0003646	7	0.005709	0.0003408	6	0.004984	0.0004029	5
	-4.5	0.01693	0.0008295	6	0.02354	0.002659	6	0.006623	0.0003113	7	0.004504	0.0003297	8	0.005312	0.000535	5
	-4	0.01159	0.0004782	6	0.01181	0.001537	6	0.005627	0.0002915	7	0.003226	0.000248	13	0.00343	0.0003691	5
	Supplementary Figure 7B			M4 Y89A mAChR
	Time (min)	10uM Atr			+100uM Xano			+ 10uM LY2033 (Allosteric Ligand)
		MEAN	SEM	(n)	MEAN	SEM	(n)	MEAN	SEM	(n)
	300	25.4866	8.25124	4	77.2149	12.901	4	102.533	12.0386	3
	180	47.4754	3.99861	5	93.989	4.3267	5	116.814	14.464	4
	120	62.3119	1.68335	4	120.479	16.0953	3	111.892	12.8598	4
	90	71.3941	4.64967	5	104.852	3.99842	5	123.726	23.8907	4
	60	79.8148	3.51694	4	102.694	4.15482	4	121.467	22.4149	4
	30	89.7415	4.7686	4	98.3579	3.29042	4	111.396	8.39557	3
Total Binding	0	100.06	0.0597015	5	96.8562	3.14381	5	100.077	0.0773994	4
	Supplementary Figure 7C			M4 Y92A mAChR
	Time (min)	10uM Atr			+100uM Xano			+ 10uM LY2033 (Allosteric Ligand)
		MEAN	SEM	(n)	MEAN	SEM	(n)	MEAN	SEM	(n)
	300	20.1319	5.67206	4	15.7486	11.1515	4	49.3255	3.68592	3
	180	39.6514	6.34206	5	43.0926	7.73393	5	74.311	2.00466	4
	120	57.409	4.62059	4	54.6505	8.03019	3	83.2371	3.45549	4
	90	67.7559	4.17592	5	63.0845	3.90486	5	94.6146	7.73862	4
	60	74.4061	5.51927	4	76.9087	9.93227	4	96.2598	6.88642	4
	30	90.1471	2.993	4	84.6188	6.62567	4	108.824	9.50188	3
Total Binding	0	100	0	5	100	0	5	100	0	4
	Supplementary Figure 7D			M4 Q184A mAChR
	Time (min)	10uM Atr			+100uM Xano			+ 10uM LY2033 (Allosteric Ligand)
		MEAN	SEM	(n)	MEAN	SEM	(n)	MEAN	SEM	(n)
	300	9.61912	8.01374	4	18.2224	8.60078	4	76.9832	12.0321	3
	180	31.9211	4.29649	5	50.1077	4.82445	5	88.0443	12.5646	4
	120	47.8502	4.1634	4	76.4651	14.2564	3	91.4218	7.29306	4
	90	57.8753	4.8129	5	69.8323	3.78168	5	109.408	19.8412	4
	60	70.4488	2.10806	4	84.3012	2.68496	4	100.674	8.31365	4
	30	83.3736	18.7849	5	83.7482	15.5851	5	89.0052	15.0376	4
Total Binding	0	100	0	5	100	0	5	100	0	4
	Supplementary Figure 7E			M4 L190F mAChR
	Time (min)	10uM Atr			+100uM Xano			+ 10uM LY2033 (Allosteric Ligand)
		MEAN	SEM	(n)	MEAN	SEM	(n)	MEAN	SEM	(n)
	300	17.8676	3.61576	4	24.2929	8.29733	4	70.7364	6.19898	3
	180	34.1415	6.58002	5	51.0423	6.22918	5	89.5439	4.99482	4
	120	52.3579	3.62707	3	56.1764	7.38336	3	92.5099	1.60923	4
	90	54.8797	9.35248	5	72.792	3.43146	5	96.3234	0.677051	4
	60	67.6425	8.49781	4	81.807	2.81724	4	101.661	3.94169	4
	30	95.5047	5.65384	4	92.7133	5.40152	4	104.676	8.98322	2
Total Binding	0	100	0	5	100	0	5	100	0	4
	Supplementary Figure 7F			M4 W435A mAChR
	Time (min)	10uM Atr			+100uM Xano			+ 10uM LY2033 (Allosteric Ligand)
		MEAN	SEM	(n)	MEAN	SEM	(n)	MEAN	SEM	(n)
	300	37.516	14.071	4	31.9462	14.3068	4	50.6666	7.45205	3
	180	58.5102	7.6531	5	64.2361	11.5734	5	67.1451	5.04998	4
	120	78.1828	10.8444	4	74.9315	6.42916	3	78.9331	4.31918	4
	90	80.8162	7.40908	5	77.1921	2.89566	5	79.4133	5.14086	4
	60	88.5435	5.43124	4	87.005	3.8029	4	83.5904	2.94613	4
	30	95.8348	4.4544	4	96.9648	3.22193	4	87.6204	6.8649	3
Total Binding	0	100	0	5	100	0	5	100	0	4
	Supplementary Figure 7G
		M1 mAChR WT			M2 mAChR WT			M3 mAChR WT			M4 mAChR WT			M4 Y89A mAChR			M4 Y92A mAChR			M4 Q184A mAChR			M4 F186A mAChR			M4 L190F mAChR			M4 W435A mAChR			M5 mAChR WT
		MEAN	SEM	(n)	MEAN	SEM	(n)	MEAN	SEM	(n)	MEAN	SEM	(n)	MEAN	SEM	(n)	MEAN	SEM	(n)	MEAN	SEM	(n)	MEAN	SEM	(n)	MEAN	SEM	(n)	MEAN	SEM	(n)	MEAN	SEM	(n)
	0 (10μM Atropine)	0.01818	0.0006619	6	0.05457	0.003075	10	0.008917	0.0004745	7	0.005788	0.0003474	14	0.004097	0.0002428	5	0.004856	0.0002955	5	0.006329	0.0007094	5	0.00525	0.0004307	4	0.005854	0.0005046	5	0.002767	0.0003546	5	0.007011	0.0004762	5
	+ 100 μM Xanomeline	0.01159	0.0004782	6	0.01181	0.001537	6	0.005627	0.0002915	7	0.003226	0.0002499	13	0.0003637	0.0002247	5	0.005087	0.0004723	5	0.004	0.0005079	5	0.005068	0.0005943	3	0.00403	0.0002974	5	0.002902	0.0003622	5	0.00343	0.0003691	4
	+ 30 μM LY203	0.003163	0.0002516	3	0.002408	0.0007596	6	0.001855	0.0002211	6	0.001161	0.0001663	7										0.004635	0.0005661	3							0.003022	0.0002921	5
	+10 uM LY203										0.001293	0.0002692	4				0.001684	0.0002382	4	0.0006472	0.0003635	4				0.0008023	0.0001307	4	0.002296	0.0001957	4
	+ 10 μM Iperoxo	0.01959	0.0009294	6	0.05427	0.003091	6	0.007872	0.0003354	7	0.006271	0.0002727	5										0.00488	0.0008004	3							0.005885	0.0004324	5
